# Supplementary material for: Emotional Reaction to the First Dose of COVID-19 Vaccine: Postvaccination Decline in Anxiety and Stress among Anxious Individuals and Increase among Individuals with Normal Prevaccination Anxiety Levels
Source: J Pers Med. 2022 May 31;12(6):912. doi: 10.3390/jpm12060912 (PMC9224616; doi:10.3390/jpm12060912)
Supplement: Supplementary file 1 [file jpm-12-00912-s001.zip]

Archive with 1 entries (1 files):
- jpm-1735618-supplementary.xlsx
